# Supplementary material for: Bullet-shaped magnetosomes and metagenomic-based magnetosome gene profiles in a deep-sea hydrothermal vent chimney
Source: Front Microbiol. 2023 Jun 27;14:1174899. doi: 10.3389/fmicb.2023.1174899 (PMC10335762; doi:10.3389/fmicb.2023.1174899)
Supplement: Supplementary file 1 [file Table_1.XLSX]

## Sheet: Supplementary Table 1
Supplementary Table 1. Putative magnetosome genes and their homologous of known MTB.
Gene	Magnetosome gene	Blast hit	Accession	Ident (%)	E-value
Idc_ex_meta_mg2_0316	mamI	magnetosome protein MamI [Magnetococcus marinus]	WP_011713890	57.14	2e-18
Idc_ex_meta_mg2_0317	mamH	magnetosome biogenesis transporter MamH [Magnetofaba australis]	WP_085440050	56.25	3e-169
Idc_ex_meta_mg2_0318	mmsF	hypothetical protein [Magnetospira sp. QH-2]	WP_046020675	56.31	1e-36
Idc_ex_meta_mg2_0319	mms6	magnetic particle specific iron-binding protein [Magnetospirillum sp. UT-4]	WP_173981272	69.39	0.018
Idc_ex_meta_mg2_0320	mamT	magnetosome protein MamT [Magnetospirillum kuznetsovii]	WP_239988819	41.57	6e-38
Idc_ex_meta_mg2_0321	mamS	magnetosome protein MamS [Candidatus Magnetaquicoccus inordinatus]	WP_130470103	43.37	5e-40
Idc_ex_meta_mg2_1352	mamP	magnetosome magnetite formation protein MamP [Magnetococcus marinus]	WP_011713876	46.51	4e-68
Idc_ex_meta_mg2_1353	mamA	magnetosome protein MamA [Candidatus Magnetaquicoccus inordinatus]	WP_130470106	42.06	4e-55
Idc_ex_meta_mg2_1354	mamQ	magnetosome protein MamQ [Magnetococcus marinus]	WP_011713873	48.12	5e-76
Idc_ex_meta_mg2_1585	man3	hypothetical protein [Candidatus Magnetobacterium casensis]	WP_218251372	60.71	0.008
Idc_ex_meta_mg2_1586	mamM	magnetosome biogenesis CDF transporter MamM [Magnetococcus marinus]	WP_011713878	59.93	2e-131

## Sheet: Supplementary Table 2
Supplementary Table 2. List of genes involved in carbon, nitrogen, and sulfur metabolisms as well as magnetosome fomation and tools used for annotation in this study.
Gene name	Short name	Tools used for annotation
ATP-citrate lyase alpha-subunit	aclA	METABOLIC
ATP-citrate lyase beta-subunit	aclB	METABOLIC
nitrate reductase / nitrite oxidoreductase, alpha subunit	nxrA	METABOLIC
nitrate reductase / nitrite oxidoreductase, beta subunit	nxrB	METABOLIC
cytochrome c nitrite reductase small subunit	nrfH	METABOLIC
nitrite reductase (cytochrome c-552)	nrfA	METABOLIC
nitrite reductase (NADH) large subunit	nirB	METABOLIC
nitrite reductase (NADH) small subunit	nirD	METABOLIC
nitrite reductase (NO-forming)	nirK	METABOLIC
nitrite reductase (NO-forming) / hydroxylamine reductase	nirS	METABOLIC
nitric oxide reductase subunit C	norC	METABOLIC
sulfide:quinone oxidoreductase	sqr	METABOLIC
dissimilatory sulfite reductase alpha subunit	dsrA	DiSCo
dissimilatory sulfite reductase beta subunit	dsrB	DiSCo
dissimilatory sulfite reductase, subunit C	dsrC	DiSCo
dissimilatory sulfite reductase delta subunit	dsrD	DiSCo
dissimilatory sulfite reductase, subunit E	dsrE	DiSCo
dissimilatory sulfite reductase, subunit F	dsrF	DiSCo
dissimilatory sulfite reductase, subunit H	dsrH	DiSCo
dissimilatory sulfite reductase, subunit J	dsrJ	DiSCo
dissimilatory sulfite reductase, subunit K	dsrK	DiSCo
dissimilatory sulfite reductase, subunit M	dsrM	DiSCo
dissimilatory sulfite reductase, subunit O	dsrO	DiSCo
dissimilatory sulfite reductase, subunit P	dsrP	DiSCo
sulfur dioxygenase	sdo	METABOLIC
L-cysteine S-thiosulfotransferase	soxA	METABOLIC
L-cysteine S-thiosulfotransferase	soxX	METABOLIC
sulfur-oxidizing protein SoxY	soxY	METABOLIC
sulfur-oxidizing protein SoxZ	soxZ	METABOLIC
adenylylsulfate reductase, subunit A	aprA	DiSCo
adenylylsulfate reductase, subunit B	aprB	DiSCo
sulfate adenylyltransferase	sat	DiSCo
thiosulfate reductase / polysulfide reductase chain A	phsA	METABOLIC
sulfite reductase (ferredoxin)	sir	KEGG
sulfate adenylyltransferase subunit 2	cysD	METABOLIC
sulfate adenylyltransferase subunit 1	cysN	METABOLIC
bifunctional enzyme CysN/CysC	cysNC	METABOLIC
adenylylsulfate kinase	cysC	METABOLIC
bifunctional enzyme CysN/CysC	cysNC	METABOLIC
phosphoadenosine phosphosulfate reductase	cysH	METABOLIC
cysteine synthase	cysK	METABOLIC
magnetosome gene mamA	mamA	FeGenie
magnetosome gene mamB	mamB	FeGenie
magnetosome gene mamE	mamE	FeGenie
magnetosome gene mamI	mamI	FeGenie
magnetosome gene mamK	mamK	FeGenie
magnetosome gene mamM	mamM	FeGenie
magnetosome gene mamO	mamO	FeGenie
magnetosome gene mamP	mamP	FeGenie
magnetosome gene mamQ	mamQ	FeGenie

## Sheet: Supplementary Table 3
Supplementary Table 3. List of Nitrospinae genomes and their genomic features. A metagenome-assembled genome obtained from this study is indicated in red characters. Genomes with magnetosome gene clusters are indicated with yellow backgrounds.
ID	short ID	BioSample	BioProject	Assembly	Genome size (Mb)	Completeness (%)	Contamination (%)	NCBI based taxonomy	GTDB based taxonomy	isolation source
NIOZ-UU48	NIOZ-UU48	SAMN15784292	PRJNA649215	GCA_014382285.1	2.96949	94.39	4.7	d_Bacteria; p_Nitrospinae	d_Bacteria;p_Nitrospinota;c_Nitrospinia;o_Nitrospinales;f_Nitrospinaceae;g_LS-NOB;s_LS-NOB sp014382285	Suspended Particulate Matter (SPM) from the Black Sea western gyre
NAT221	NAT221	SAMN07619517	PRJNA391943	GCA_002705185.1	1.83298	76.87	3.42	d_Bacteria; p_Nitrospinae; c_Nitrospinia; o_Nitrospinales; f_Nitrospinaceae; g_Nitrospina	d_Bacteria;p_Nitrospinota;c_Nitrospinia;o_Nitrospinales;f_Nitrospinaceae;g_LS-NOB;s_LS-NOB sp002705185	North Atlantic Ocean
GoM_MAG_76A	GoM_MAG_76A	SAMN12766712	PRJNA397176	GCA_009873635.1	2.62114	93.37	2.56	d_Bacteria; p_Nitrospinae	d_Bacteria;p_Nitrospinota;c_Nitrospinia;o_Nitrospinales;f_Nitrospinaceae;g_LS-NOB;s_LS-NOB sp009873635	continental shelf sea water microbial communities
CG22_combo_CG10-13_8_21_14_all_47_10	CG22_all_47_10	SAMN06659639	PRJNA362739	GCA_002786505.1	2.39347	87.84	0.85	d_Bacteria; p_Nitrospinae	d_Bacteria;p_Nitrospinota;c_Nitrospinia;o_Nitrospinales;f_Nitrospinaceae;g_LS-NOB;s_LS-NOB sp002786505	groundwater
LS_NOB	LS_NOB	SAMN03777284	PRJNA287175	GCA_001542995.1	2.64775	96.53	2.56	d_Bacteria; p_Nitrospinae; c_Nitrospinia; o_Nitrospinales; f_Nitrospinaceae; g_Nitrospina	d_Bacteria;p_Nitrospinota;c_Nitrospinia;o_Nitrospinales;f_Nitrospinaceae;g_LS-NOB;s_LS-NOB sp001542995	glass sponge collected from seamount of South China Sea
UBA6727	UBA6727	SAMN06457017	PRJNA348753	GCA_002454045.1	1.72593	94.82	2.56	d_Bacteria; p_Nitrospinae; c_Nitrospinia; o_Nitrospinales; f_Nitrospinaceae; g_Nitrospina	d_Bacteria;p_Nitrospinota;c_Nitrospinia;o_Nitrospinales;f_Nitrospinaceae;g_LS-NOB;s_LS-NOB sp002454045	deep-sea sponge Neamphius huxleyi
UBA8107	UBA8107	SAMN08019014	PRJNA417962	GCA_003545625.1	2.03934	69.68	2.99	d_Bacteria; p_Nitrospinae; c_Nitrospinia; o_Nitrospinales; f_Nitrospinaceae; g_Nitrospina	d_Bacteria;p_Nitrospinota;c_Nitrospinia;o_Nitrospinales;f_Nitrospinaceae;g_LS-NOB;s_LS-NOB sp003545625	marine
UWMA-0262	UWMA-0262	SAMN10967599	PRJNA522654	GCA_012961055.1	1.61202	71.22	3.42	d_Bacteria; p_Nitrospinae; c_Nitrospinia; o_Nitrospinales; f_Nitrospinaceae	d_Bacteria;p_Nitrospinota;c_Nitrospinia;o_Nitrospinales;f_Nitrospinaceae;g_LS-NOB;s_LS-NOB sp012961055	Guaymas Basin Hydrothermal plume metagenome
NAT278	NAT278	SAMN07619518	PRJNA391943	GCA_002697825.1	1.77845	70.44	2.64	d_Bacteria; p_Nitrospinae; c_Nitrospinia; o_Nitrospinales; f_Nitrospinaceae; g_Nitrospina	d_Bacteria;p_Nitrospinota;c_Nitrospinia;o_Nitrospinales;f_Nitrospinaceae;g_UBA8687;s_UBA8687 sp002697825	North Atlantic Ocean
SP265	SP265	SAMN07619519	PRJNA391943	GCA_002721515.1	1.63574	66.85	1.71	d_Bacteria; p_Nitrospinae; c_Nitrospinia; o_Nitrospinales; f_Nitrospinaceae; g_Nitrospina	d_Bacteria;p_Nitrospinota;c_Nitrospinia;o_Nitrospinales;f_Nitrospinaceae;g_UBA8687;s_UBA8687 sp002721515	South Pacific Ocean
GoM_MAG_111B	GoM_MAG_111B	SAMN12766715	PRJNA397176	GCA_009873655.1	2.52899	91.4	2.71	d_Bacteria; p_Nitrospinae	d_Bacteria;p_Nitrospinota;c_Nitrospinia;o_Nitrospinales;f_Nitrospinaceae;g_UBA8687;s_UBA8687 sp009873655	continental shelf sea water microbial communities
MAG_09705_ntspn_70	MAG_09705_70	SAMN14911661	PRJNA632036	GCA_013349585.1	2.02464	67.25	2.56	d_Bacteria; p_Nitrospinae	d_Bacteria;p_Nitrospinota;c_Nitrospinia;o_Nitrospinales;f_Nitrospinaceae;g_UBA8687;s_UBA8687 sp013349585	ocean water
SZUA-259	SZUA-259	SAMN09287807	PRJNA385762	GCA_003235465.1	2.10995	68.23	2.74	d_Bacteria; p_Nitrospirae	d_Bacteria;p_Nitrospinota;c_Nitrospinia;o_Nitrospinales;f_Nitrospinaceae;g_SZUA-259;s_SZUA-259 sp003235465	marine hydrothermal sulfide sediment TVG11
SZUA-350	SZUA-350	SAMN09287898	PRJNA385762	GCA_003246675.1	2.70866	92.31	3.42	d_Bacteria; p_Nitrospirae	d_Bacteria;p_Nitrospinota;c_Nitrospinia;o_Nitrospinales;f_Nitrospinaceae;g_SZUA-259;s_SZUA-259 sp003246675	marine hydrothermal sulfide sediment TVG12
UBA8891	UBA8891	SAMN08017811	PRJNA417962	GCA_003451695.1	1.79532	72.77	2.19	d_Bacteria; p_Nitrospinae; c_Nitrospinia; o_Nitrospinales; f_Nitrospinaceae; g_Nitrospina	d_Bacteria;p_Nitrospinota;c_Nitrospinia;o_Nitrospinales;f_Nitrospinaceae;g_Nitromaritima;s_Nitromaritima sp003451695	marine
NP1026	NP1026	SAMN07619521	PRJNA391943	GCA_002731985.1	1.58425	67.17	3.42	d_Bacteria; p_Nitrospinae	d_Bacteria;p_Nitrospinota;c_Nitrospinia;o_Nitrospinales;f_Nitrospinaceae;g_Nitromaritima;s_Nitromaritima sp002731985	marine water sample
SCGC AAA288-L16	AAA288-L16	SAMN02261272	PRJNA66865	GCA_000372225.1	2.07761	73.45	2.14	d_Bacteria; p_Nitrospinae; c_Nitrospinia; o_Nitrospinales; f_Nitrospinaceae; g_Candidatus Nitromaritima	d_Bacteria;p_Nitrospinota;c_Nitrospinia;o_Nitrospinales;f_Nitrospinaceae;g_Nitromaritima;s_Nitromaritima sp000372225	HOT station ALOHA, North Pacific Sub-Tropical Gyre
CG11_big_fil_rev_8_21_14_0_20_56_8	CG11_20_56_8	SAMN06659516	PRJNA362739	GCA_002796165.1	3.1238	87.61	3.47	d_Bacteria; p_Nitrospinae	d_Bacteria;p_Nitrospinota;c_Nitrospinia;o_Nitrospinales;f_Nitrospinaceae;g_21-14-0-20-56-8;s_21-14-0-20-56-8 sp002796165	groundwater
CG11_big_fil_rev_8_21_14_0_20_45_15	CG11_20_45_15	SAMN06659515	PRJNA362739	GCA_002787235.1	3.36702	96.53	2.56	d_Bacteria; p_Nitrospinae	d_Bacteria;p_Nitrospinota;c_Nitrospinia;o_Nitrospinales;f_Nitrospinaceae;g_Nitrohelix;s_Nitrohelix sp002787235	groundwater
CR05bin29	CR05bin29	SAMN11097034	PRJNA526329	GCA_004357365.1	2.01413	82.75	2.56	d_Bacteria; p_Nitrospinae; c_Nitrospinia; o_Nitrospinales; f_Nitrospinaceae; g_Nitrospina	d_Bacteria;p_Nitrospinota;c_Nitrospinia;o_Nitrospinales;f_Nitrospinaceae;g_SZUA-226;s_SZUA-226 sp004357365	Hadal surficial sediment
SZUA-226	SZUA-226	SAMN09240210	PRJNA385762	GCA_003229345.1	2.10609	73.97	3.19	d_Bacteria; p_Nitrospirae	d_Bacteria;p_Nitrospinota;c_Nitrospinia;o_Nitrospinales;f_Nitrospinaceae;g_SZUA-226;s_SZUA-226 sp003229345	marine hydrothermal sulfide sediment TVG13
N074bin53	N074bin53	SAMN11097033	PRJNA526329	GCA_004357435.1	1.75706	58.97	1.76	d_Bacteria; p_Nitrospinae; c_Nitrospinia; o_Nitrospinales; f_Nitrospinaceae; g_Nitrospina	d_Bacteria;p_Nitrospinota;c_Nitrospinia;o_Nitrospinales;f_Nitrospinaceae;g_SMVS01;s_SMVS01 sp004357435	Hadal surficial sediment
Nitrospina gracilis 3/211	Nitrospina gracilis	SAMEA2272521	PRJEB1269	GCA_000341545.2	3.07771	94.87	3.85	d_Bacteria; p_Nitrospinae; c_Nitrospinia; o_Nitrospinales; f_Nitrospinaceae; g_Nitrospina; s_Nitrospina gracilis	d_Bacteria;p_Nitrospinota;c_Nitrospinia;o_Nitrospinales;f_Nitrospinaceae;g_Nitrospina;s_Nitrospina gracilis
UBA9963	UBA9963	SAMN08018484	PRJNA417962	GCA_003489165.1	2.02617	87.62	3.42	d_Bacteria; p_Nitrospinae	d_Bacteria;p_Nitrospinota;c_UBA9942;o_UBA9942;f_UBA9942;g_UBA9942;s_UBA9942 sp003489165	groundwater
RIFCSPLOWO2_12_39_16	LOWO2_39_16	SAMN04313798	PRJNA288027	GCA_001805005.1	1.88383	74.76	0	d_Bacteria; p_Nitrospinae	d_Bacteria;p_Nitrospinota;c_UBA9942;o_UBA9942;f_UBA9942;g_UBA9942;s_UBA9942 sp001805005	Rifle well FP-101 under low O2 conditions; 1.2 micron filter; 10% subassembly
RIFCSPHIGHO2_02_FULL_39_82	HIGHO2_39_82	SAMN04315473	PRJNA288027	GCA_001804915.1	1.58675	80.29	0.85	d_Bacteria; p_Nitrospinae	d_Bacteria;p_Nitrospinota;c_UBA9942;o_UBA9942;f_UBA9942;g_PLOWO2-12-39-15;s_PLOWO2-12-39-15 sp001804915	Rifle well FP-101 under high O2 conditions; 0.2 micron filter; full assembly
SZUA-224	SZUA-224	SAMN09240208	PRJNA385762	GCA_003229375.1	2.56608	89.69	0.43	d_Bacteria; p_Nitrospirae	d_Bacteria;p_Nitrospinota;c_UBA9942;o_SZUA-224;f_SZUA-224;g_SZUA-224;s_SZUA-224 sp003229375	marine hydrothermal sulfide sediment TVG13
nARSLQbin3	nARSLQbin3	SAMN15005484	PRJNA400260	GCA_015234085.1	2.63724	76.98	0.05	d_Bacteria; p_Nitrospinae	d_Bacteria;p_Nitrospinota;c_UBA7883;o_UBA7883;f_JACRLM01;g_JADGAO01;s_JADGAO01 sp015231995	sediments
nNGHbin12	nNGHbin12	SAMN15005485	PRJNA400260	GCA_015231995.1	3.23346	88.82	1.2	d_Bacteria; p_Nitrospinae	d_Bacteria;p_Nitrospinota;c_UBA7883;o_UBA7883;f_JACRLM01;g_JADGAO01;s_JADGAO01 sp015231995	sediments
NC_groundwater_1503_Pr4_B-0.1um_56_23	NC_1503_56_23	SAMN15436150	PRJNA640378	GCA_016208975.1	2.9742	99.15	3.59	d_Bacteria; p_Nitrospinae	d_Bacteria;p_Nitrospinota;c_UBA7883;o_UBA7883;f_JACRLM01;g_JACQXA01;s_JACQXA01 sp016208975	groundwater
nWMHbin6	nWMHbin6	SAMN15005486	PRJNA400260	GCA_015229165.1	2.31085	73.74	0.85	d_Bacteria; p_Nitrospinae	d_Bacteria;p_Nitrospinota;c_UBA7883;o_UBA7883;f_JADGCD01;g_JADGCD01;s_JADGCD01 sp015229165	sediments
UBA7883	UBA7883	SAMN06450621	PRJNA348753	GCA_002500605.1	1.74745	97.33	1.2	d_Bacteria; p_Nitrospinae; c_Nitrospinia; o_Nitrospinales; f_Nitrospinaceae	d_Bacteria;p_Nitrospinota;c_UBA7883;o_UBA7883;f_UBA7883;g_UBA7883;s_UBA7883 sp002500605	saline water (ENVO:00002010), including plankton (ENVO:xxxxxxxx)
HyVt-426	HyVt-426	SAMN09638624	PRJNA480137	GCA_011052055.1	2.57217	89.88	4.32	d_Bacteria; p_Nitrospirae	d_Bacteria;p_Nitrospinota;c_UBA7883;o_UBA7883;f_UBA7883;g_DRJW01;s_DRJW01 sp011052055	Hydrothermal vent sediment
NC_groundwater_1556_Pr4_S-0.65um_63_8	NC_1556_63_8	SAMN15436203	PRJNA640378	GCA_016207925.1	2.66811	87.93	2.56	d_Bacteria; p_Nitrospinae	d_Bacteria;p_Nitrospinota;c_UBA7883;o_UBA7883;f_UBA7883;g_JACQZB01;s_JACQZB01 sp016207925	groundwater
Idc_ex_meta_mg2	Idc_ex_meta_mg2				2.01441	90.5	3.59	d_Bacteria; p_Nitrospinae; c_Nitrospinia; o_Nitrospinales	d_Bacteria;p_Nitrospinota;c_UBA7883;o_UBA7883;f_;g_;s_	this study (metal sulfide chimney)
NC_groundwater_1756_Pr3_B-0.1um_59_45	NC_1756_59_45	SAMN15436403	PRJNA640378	GCA_016212275.1	2.18645	83.48	1.76	d_Bacteria; p_Nitrospinae	d_Bacteria;p_Nitrospinota;c_UBA7883;o_JACRGQ01;f_JACRGQ01;g_JACRGR01;s_JACRGR01 sp016212275	groundwater
nPCRbin9	nPCRbin9	SAMN15005483	PRJNA400260	GCA_015231815.1	2.64501	79.81	1.71	d_Bacteria; p_Nitrospinae	d_Bacteria;p_Nitrospinota;c_JADGAW01;o_JADGAW01;f_JADGAW01;g_JADGAW01;s_JADGAW01 sp015231815	sediments
